# Supplementary material for: The Prognostic Value of Neutrophil-to-Lymphocyte Ratio in Metastatic Testicular Cancer
Source: Curr Oncol. 2020 Dec 21;28(1):107–14. doi: 10.3390/curroncol28010014 (PMC7816171; doi:10.3390/curroncol28010014)
Supplement: Supplementary file 1 [file curroncol-28-00014-s001.zip]

Archive with 1 entries (1 files):
- curroncol-1017408supp.pdf
